# Supplementary material for: Changes in Volatile Compounds in Short-Term High CO2-Treated ‘Seolhyang’ Strawberry (Fragaria × ananassa) Fruit during Cold Storage
Source: Molecules. 2022 Oct 5;27(19):6599. doi: 10.3390/molecules27196599 (PMC9571338; doi:10.3390/molecules27196599)
Supplement: Supplementary file 1 [file molecules-27-06599-s001.zip]

Archive with 1 entries (1 files):
- molecules-1897139-supplementary.pdf
